# Supplementary material for: Sexual dimorphism of monocyte transcriptome in individuals with chronic low-grade inflammation
Source: Biol Sex Differ. 2021 Jul 28;12:43. doi: 10.1186/s13293-021-00387-y (PMC8320037; doi:10.1186/s13293-021-00387-y)
Supplement: Supplementary file 1 — Additional file 1: Supplementary Table S1. Sexually-based differentially expressed genes (SDEGs) in peripheral blood monocytes (n = 41, FDR < 0.1). [file 13293_2021_387_MOESM1_ESM.xlsx]

## Sheet: SDEGs (FDR<0.1)
Supplemental Table S1 - Sexually-based differentially expressed genes (SDEGs) in peripheral blood monocytes (n = 41, FDR < 0.1)
Gene Symbol	Gene Name	p value	FDR	Female-Male fold change (log2)
Female-biased (n=22, FDR < 0.1)
XIST	X inactive specific transcript	5.06e-46	1.33e-42	12.09
TSIX	TSIX transcript, XIST antisense RNA	3.85e-07	0.000353	4.53
MAP7D2	MAP7 domain containing 2	2.6e-09	2.74e-06	3.34
ERCC6L	ERCC excision repair 6 like, spindle assembly checkpoint helicase	9.68e-10	1.07e-06	3.12
LOC102723824	uncharacterized	3.37e-05	0.0229	2.08
TIFAB	TIFA inhibitor	7.23e-05	0.0412	1.38
CEACAM1	CEA cell adhesion molecule 1	7.15e-05	0.0412	1.37
GPA33	glycoprotein A33	2.8e-05	0.0197	1.27
FCGR2B	Fc fragment of IgG receptor Iib	2.36e-05	0.0172	1.25
CD1E	CD1e molecule	0.000124	0.067	1.13
AIM2	absent in melanoma 2	6.1e-05	0.0368	0.99
SLAMF7	SLAM family member 7	0.000177	0.0913	0.78
KDM6A	lysine demethylase 6A	1.99e-08	2e-05	0.71
PRKX	protein kinase X-linked	2.16e-14	2.85e-11	0.7
ARSD	arylsulfatase D	1.45e-18	2.04e-15	0.7
EIF1AX	eukaryotic translation initiation factor 1A X-linked	6.23e-10	7.29e-07	0.62
KDM5C	lysine demethylase 5C	7.23e-11	8.97e-08	0.6
ZFX	zinc finger protein X-linked	4.99e-08	4.78e-05	0.58
SMC1A	structural maintenance of chromosomes 1A	6.05e-05	0.0368	0.52
HDHD1	pseudouridine 5'-phosphatase	7.15e-06	0.00603	0.51
RPS4X	ribosomal protein S4 X-linked	0.000158	0.0834	0.3
UBA1	ubiquitin like modifier activating enzyme 1	4.54e-05	0.0299	0.28
Male-biased (n=19, FDR < 0.1)
RPS4Y1	ribosomal protein S4 Y-linked 1	1.67e-102	3.51e-98	-14.02
KDM5D	lysine demethylase 5D	1.17e-81	6.16e-78	-12.51
EIF1AY	eukaryotic translation initiation factor 1A Y-linked	2.71e-65	1.14e-61	-11.21
UTY	ubiquitously transcribed tetratricopeptide repeat containing, Y-linked	6.28e-63	2.21e-59	-11.02
TXLNGY	taxilin gamma pseudogene, Y-linked	2.62e-60	7.91e-57	-10.83
DDX3Y	DEAD-box helicase 3 Y-linked	7.46e-89	5.25e-85	-9.94
USP9Y	ubiquitin specific peptidase 9 Y-linked	6.45e-42	1.51e-38	-9.14
ZFY	zinc finger protein Y-linked	1.17e-41	2.46e-38	-8.99
PRKY	protein kinase Y-linked (pseudogene)	4.35e-97	4.58e-93	-8.63
TTTY15	testis-specific transcript, Y-linked 15	1.16e-35	2.23e-32	-8.29
LINC00278	long intergenic non-protein coding RNA 278	8.7e-21	1.41e-17	-6.78
TTTY14	testis-specific transcript, Y-linked 14	4.1e-19	6.18e-16	-6.53
RPS4Y2	ribosomal protein S4 Y-linked 2	8.3e-07	0.000729	-4.78
TTTY10	testis-specific transcript, Y-linked 10	1.9e-05	0.0149	-4.24
TMSB4Y	thymosin beta 4 Y-linked	3.75e-29	6.59e-26	-4.03
SERPINB2	serpin family B member 2	1.28e-05	0.0104	-1.01
BNIP3	BCL2 interacting protein 3	2.3e-05	0.0172	-0.67
EBPL	EBP like	5.12e-05	0.0327	-0.5
P2RY8	P2Y receptor family member 8	9.79e-05	0.0543	-0.34
* X- or Y-linked genes
