# Supplementary material for: Sexual dimorphism of monocyte transcriptome in individuals with chronic low-grade inflammation
Source: Biol Sex Differ. 2021 Jul 28;12:43. doi: 10.1186/s13293-021-00387-y (PMC8320037; doi:10.1186/s13293-021-00387-y)
Supplement: Supplementary file 2 — Additional file 2: Supplementary Table S2. Monocyte sex-biased genes (n = 565, p value < 0.03) and the overlap with IFN signature genes that were previously identified in mouse macrophages (MF-ISGs). [file 13293_2021_387_MOESM2_ESM.xlsx]

## Sheet: Sex-biased genes (p<0.03)
Supplemental Table S2 - Monocyte sex-biased genes (n = 565, p value < 0.03) and the overlap with IFN signature genes that were previously identified in mouse macrophages (MF-ISGs)
Gene Symbol	MF-ISG	p value	FDR	Female-Male fold change (log2)
Female-biased (n=360, p < 0.03)
XIST	-	5.05853e-46	1.33337e-42	12.095
TSIX	-	3.8512e-07	0.000353088	4.52768
MYL4	-	0.012765	0.99974	3.60821
MYBPHL	-	0.00314783	0.621289	3.55982
CLRN3	-	0.0205105	0.99974	3.51967
MAP1LC3C	-	0.00277579	0.585331	3.44978
MAP7D2	-	2.60129e-09	2.74267e-06	3.34413
LOC101927143	-	0.00878403	0.912458	3.3036
ERCC6L	-	9.68481e-10	1.07486e-06	3.12244
SLC8A1-AS1	-	0.0139723	0.99974	3.04103
LOC441455	-	0.0187409	0.99974	2.99649
LINC00599	-	0.0116451	0.986186	2.97857
TAS2R4	-	0.022619	0.99974	2.89752
LOC100506551	-	0.00875217	0.912458	2.89302
ITPK1-AS1	-	0.00926263	0.925692	2.88248
HRASLS5	-	0.0127737	0.99974	2.60174
MIR1538	-	0.0245589	0.99974	2.59068
LYG2	-	0.0277292	0.99974	2.56495
GUCY1B2	-	0.0289293	0.99974	2.31438
TUBBP5	-	0.0294956	0.99974	2.29131
LRRC74A	-	0.0258338	0.99974	2.18984
LOC102723824	-	3.37355e-05	0.0229478	2.0822
LINC01605	-	0.00311353	0.621289	2.08058
HYMAI	-	0.0131744	0.99974	2.07486
MMRN2	-	0.00817301	0.892975	2.07302
PDCD1LG2	-	0.00273815	0.583226	2.02992
SNORD30	-	0.00645246	0.830822	1.98489
LPPR4	-	0.0261542	0.99974	1.94308
GJA4	-	0.0191083	0.99974	1.94297
DPYS	-	0.0207883	0.99974	1.94177
TRPC1	-	0.00719699	0.857108	1.90281
TMEM150C	-	0.0101461	0.949648	1.87649
C10orf95	-	0.0155212	0.99974	1.85069
PKN2-AS1	-	0.0295676	0.99974	1.84544
ANXA3	-	0.0216124	0.99974	1.76463
LOC400043	-	0.0216197	0.99974	1.74167
MYBPH	-	0.00843707	0.903109	1.74136
RAMP3	-	0.0049012	0.759938	1.73997
GBP1P1	-	0.000961117	0.328356	1.66796
ADCY5	-	0.0102509	0.949648	1.65726
FIBCD1	-	0.00319425	0.621289	1.6337
KCNQ4	-	0.00333813	0.631338	1.61066
SNORD19B	-	0.023916	0.99974	1.61042
ST8SIA6	-	0.00615288	0.830822	1.61003
CCDC3	-	0.0266703	0.99974	1.5665
LOC100507144	-	0.0283861	0.99974	1.56479
ADAM12	-	0.0230646	0.99974	1.55378
PTX4	-	0.026968	0.99974	1.55016
RPS16P5	-	0.0169919	0.99974	1.50175
DSEL	-	0.0269786	0.99974	1.47254
CHD5	-	0.0131098	0.99974	1.45286
BEGAIN	-	0.000322294	0.154364	1.44621
HLA-DRB5	-	0.00550758	0.815825	1.41496
HAVCR1	-	0.010403	0.949648	1.4064
DUOX1	-	0.00645278	0.830822	1.40617
KIF15	-	0.000965434	0.328356	1.39315
TIFAB	-	7.23241e-05	0.0412189	1.37506
CEACAM1	-	7.14632e-05	0.0412189	1.37109
MRC1	-	0.00312167	0.621289	1.3617
ESR1	-	0.00414914	0.716086	1.35173
ADD3-AS1	-	0.0149159	0.99974	1.32097
SMOC1	-	0.0212728	0.99974	1.31805
FAM86EP	-	0.0140097	0.99974	1.31413
SLC7A9	-	0.0215692	0.99974	1.2961
ATP13A4	-	0.00620062	0.830822	1.29519
GPA33	-	2.79983e-05	0.01968	1.26787
CMTM1	-	0.023359	0.99974	1.25932
FCGR2B	-	2.36159e-05	0.017172	1.24893
SMIM6	-	0.028853	0.99974	1.24688
FLT1	-	0.0127046	0.99974	1.23132
LOC100506804	-	0.00321148	0.621289	1.22597
CD274	MF-ISG	0.0211468	0.99974	1.21678
PLCH1	-	0.00905584	0.921835	1.20147
IFI27	-	0.0181755	0.99974	1.19491
LOC100294362	-	0.00624794	0.830822	1.19379
CCR4	-	0.0203949	0.99974	1.1764
SCGB3A2	-	0.0109497	0.959815	1.15007
CD1E	-	0.000123851	0.0669655	1.1348
DES	-	0.0019866	0.51087	1.13156
CD1B	-	0.00137419	0.386366	1.12819
CEMIP	-	0.00704001	0.848301	1.11535
TSPY26P	-	0.0258845	0.99974	1.10791
ATP8B1	-	0.00110703	0.357932	1.10337
CYP4F22	-	0.0274491	0.99974	1.09931
CD200R1	MF-ISG	0.000368406	0.155372	1.07379
CLDN5	-	0.0209713	0.99974	1.07033
FAM225A	-	0.00189737	0.51087	1.06949
BEND3P3	-	0.0102532	0.949648	1.06901
GBP5	MF-ISG	0.00116308	0.357932	1.06277
FADS2	-	0.0214404	0.99974	1.05669
ARMC3	-	0.010568	0.952336	1.04053
EFHC2	-	0.00196064	0.51087	1.03233
HPX	-	0.0257772	0.99974	1.01629
NOXRED1	-	0.00897632	0.921835	0.998991
PRR16	-	0.0103432	0.949648	0.99799
CXCL10	MF-ISG	0.0107247	0.959815	0.995711
SPOCD1	-	0.0159727	0.99974	0.995439
AIM2	-	6.10253e-05	0.0367669	0.994472
MCC	-	0.0272781	0.99974	0.99369
APOL4	-	0.0236304	0.99974	0.973176
LOC101928324	-	0.0184828	0.99974	0.970745
LEFTY1	-	0.0171195	0.99974	0.964144
FILIP1L	-	0.0155061	0.99974	0.962243
SIGLEC1	MF-ISG	0.0225272	0.99974	0.937423
ASAP3	-	0.00453154	0.718471	0.909907
TSGA10IP	-	0.0138802	0.99974	0.89483
IFIT3	MF-ISG	0.00136889	0.386366	0.884277
TLN2	-	0.0151241	0.99974	0.884063
STAG3	-	0.026413	0.99974	0.880966
CDCA7L	-	0.000418515	0.166514	0.865487
MIRLET7DHG	-	0.0102768	0.949648	0.864617
BATF2	MF-ISG	0.00654035	0.830822	0.86228
AXL	-	0.021472	0.99974	0.856986
LRRC32	-	0.0299337	0.99974	0.851841
JUP	-	0.0176487	0.99974	0.848857
EHF	-	0.0226583	0.99974	0.848499
GBP1	-	0.00194873	0.51087	0.84812
GRHL1	-	0.0248179	0.99974	0.844902
ALS2CR12	-	0.0060191	0.830822	0.839977
CLIP3	-	0.0207152	0.99974	0.83913
TFCP2L1	-	0.0196364	0.99974	0.826216
LOC100289511	-	0.00443448	0.718471	0.826001
GVINP1	-	0.00665203	0.834659	0.820557
HAPLN3	-	0.0269703	0.99974	0.817887
NEURL2	-	0.0183507	0.99974	0.799321
ADD2	-	0.00696142	0.846962	0.791252
RAPGEF3	-	0.00852499	0.907912	0.781605
IFIT1	-	0.00219675	0.532114	0.780271
SLAMF7	-	0.000177445	0.0912632	0.777995
MAST4	-	0.0221359	0.99974	0.777466
LUC7L2	-	0.00998826	0.949648	0.776109
NCOA2	-	0.0111271	0.959815	0.768445
FBXW8	-	0.00135871	0.386366	0.764396
C2	-	0.00132805	0.386366	0.756754
RSAD2	MF-ISG	0.000358697	0.154364	0.756437
FBXO48	-	0.00208201	0.523803	0.752171
GBP4	-	0.00269404	0.583226	0.745438
PTPN13	-	0.0262213	0.99974	0.745068
SLC38A1	-	0.0135542	0.99974	0.740281
CEACAM21	-	0.0253457	0.99974	0.736629
ZNRD1-AS1	-	0.00773934	0.877555	0.73188
NIPAL2	-	0.016661	0.99974	0.731391
LPAR5	-	0.0171753	0.99974	0.731204
IFITM1	MF-ISG	0.000355644	0.154364	0.730612
DHRS9	-	0.00557114	0.815825	0.729395
ACCS	-	0.00741554	0.858167	0.729062
GUCY1A3	-	0.0160923	0.99974	0.728534
SAMD9L	MF-ISG	0.00104354	0.343829	0.725853
FCGR1C	-	0.013318	0.99974	0.720015
MX1	MF-ISG	0.00416728	0.716086	0.715711
CFB	MF-ISG	0.0145237	0.99974	0.711185
SOX15	-	0.00732447	0.858062	0.709686
KDM6A	-	1.99309e-08	2.00134e-05	0.707143
PRKX	MF-ISG	2.16321e-14	2.85097e-11	0.702651
ARSD	-	1.45434e-18	2.04451e-15	0.699182
F2R	-	0.0255237	0.99974	0.693883
IL4I1	-	0.0108038	0.959815	0.692675
NRP1	-	0.0289536	0.99974	0.682448
OLIG1	-	0.00788612	0.877555	0.677931
LRP11	-	0.0273439	0.99974	0.677691
CX3CR1	-	0.00372624	0.678383	0.676271
P2RY14	MF-ISG	0.029977	0.99974	0.674784
CCR5	-	0.00100598	0.336717	0.671325
LRP12	-	0.0224535	0.99974	0.661847
ACTL10	-	0.0118465	0.986646	0.65654
EPSTI1	MF-ISG	0.00257543	0.583226	0.651908
CD180	-	0.00503499	0.774984	0.647037
AP1S3	MF-ISG	0.00946252	0.941208	0.638336
SLC28A3	-	0.0143829	0.99974	0.625704
ABCC3	-	0.00447983	0.718471	0.62267
EIF1AX	MF-ISG	6.22672e-10	7.2946e-07	0.622307
P2RY6	-	0.0164752	0.99974	0.618797
SQLE	-	0.00208657	0.523803	0.610724
CMPK2	MF-ISG	0.01948	0.99974	0.604708
ZNF287	-	0.0256892	0.99974	0.603502
DCANP1	-	0.0102886	0.949648	0.602248
ZNF347	-	0.00424557	0.716211	0.596933
DOCK4	-	0.0217506	0.99974	0.596635
KDM5C	-	7.2342e-11	8.97339e-08	0.595805
ENHO	-	0.00782142	0.877555	0.592941
HLCS	-	0.00196364	0.51087	0.592709
CD1C	-	0.000906286	0.323913	0.591057
RTP4	MF-ISG	0.000303781	0.148973	0.589385
DDX60	MF-ISG	0.00723504	0.857108	0.578966
LOC101926963	-	0.00267883	0.583226	0.57788
ZFX	-	4.99214e-08	4.78497e-05	0.577717
SDC4	-	0.0153787	0.99974	0.572624
CLEC10A	-	0.00121064	0.364696	0.571461
BANK1	-	0.0168362	0.99974	0.569163
ARHGAP18	-	0.020244	0.99974	0.564139
VAMP5	-	0.00133702	0.386366	0.563519
LIPN	-	0.0147671	0.99974	0.562455
CD40	MF-ISG	0.0185235	0.99974	0.560187
ZNF470	-	0.0276012	0.99974	0.559444
STAT1	MF-ISG	0.00578866	0.830377	0.559418
AHNAK2	-	0.011138	0.959815	0.558694
HEG1	-	0.026627	0.99974	0.558498
IFI44	MF-ISG	0.0258535	0.99974	0.555231
EPHB3	-	0.0150346	0.99974	0.55132
C15orf52	-	0.0294332	0.99974	0.547703
SEMA4C	-	0.0181029	0.99974	0.546524
CPED1	-	0.0260028	0.99974	0.545633
NAV1	-	0.0262809	0.99974	0.544985
GBP2	MF-ISG	0.00116023	0.357932	0.542198
SUSD3	-	0.0168798	0.99974	0.540401
ATP10A	MF-ISG	0.0108071	0.959815	0.538224
IFIT2	MF-ISG	0.015306	0.99974	0.537983
ZNF567	-	0.0182902	0.99974	0.535559
ICAM2	-	0.0253595	0.99974	0.532811
EXOC3L1	-	0.00617685	0.830822	0.531848
MOSPD2	MF-ISG	0.0142048	0.99974	0.527881
AFF3	-	0.0267789	0.99974	0.52667
MYOF	-	0.0126234	0.99974	0.525238
EPB41L2	-	0.0140436	0.99974	0.52077
SMC1A	-	6.05234e-05	0.0367669	0.519771
FKTN	-	0.0120358	0.993649	0.515167
GRIN3A	-	0.0215052	0.99974	0.513932
HDHD1	-	7.14681e-06	0.00602819	0.51304
OASL	MF-ISG	0.0056527	0.817095	0.509224
FAM43A	-	0.0253918	0.99974	0.508331
C10orf128	-	0.0113762	0.975159	0.505378
MS4A4A	MF-ISG	0.00383409	0.69102	0.502455
ABCA3	-	0.0297522	0.99974	0.499681
E2F2	-	0.0182213	0.99974	0.498938
NOL4L	-	0.00186103	0.509657	0.498733
FARP2	-	0.0206666	0.99974	0.498669
SETD9	-	0.0178635	0.99974	0.486998
TSTD1	-	0.00822231	0.893732	0.483772
HELZ2	-	0.00221055	0.532114	0.483184
TRANK1	-	0.0108445	0.959815	0.479953
JPX	-	0.0274248	0.99974	0.47798
ARAP2	-	0.0139761	0.99974	0.477012
HLA-DOA	-	0.0115524	0.98228	0.47671
DZIP3	-	0.00860598	0.911776	0.474776
HIVEP2	-	0.0153716	0.99974	0.473554
LNPEP	-	0.0292767	0.99974	0.472583
LOC100049716	-	0.0037318	0.678383	0.470052
ZNF764	-	0.00645476	0.830822	0.461434
ZNF514	-	0.0203854	0.99974	0.459356
PARP9	MF-ISG	0.0125156	0.99974	0.455455
KSR1	-	0.0256311	0.99974	0.451969
RAB11FIP4	-	0.000553709	0.212292	0.451199
HIVEP3	-	0.00273502	0.583226	0.448009
APOL6	-	0.0231575	0.99974	0.446204
ZC3H12D	-	0.00790304	0.877555	0.444788
FAM83H	-	0.00972576	0.947068	0.443183
SAMD4A	-	0.0294378	0.99974	0.442667
SLC9A7	-	0.0131559	0.99974	0.436858
NID1	-	0.00869099	0.911776	0.43557
OAS2	MF-ISG	0.0164065	0.99974	0.434217
SAMD9	-	0.0109799	0.959815	0.433574
MOV10	MF-ISG	0.000354379	0.154364	0.433337
CTSL	-	0.0191355	0.99974	0.429655
PRMT6	-	0.00533843	0.804081	0.425665
VRK2	-	0.0121236	0.993649	0.421983
CD84	-	0.028953	0.99974	0.421578
TYMP	-	0.0180059	0.99974	0.418933
TNFSF10	MF-ISG	0.02793	0.99974	0.411319
TRNP1	-	0.0260166	0.99974	0.40486
PTPRO	-	0.0140846	0.99974	0.403542
DDX3X	-	0.00565732	0.817095	0.402508
AGO3	-	0.0235384	0.99974	0.398176
KIF21B	-	0.020028	0.99974	0.397282
DOCK10	-	0.00619683	0.830822	0.394107
LOXL3	-	0.00059053	0.222366	0.393921
ACACA	-	0.0067786	0.840826	0.393767
EML4	-	0.000738845	0.273334	0.393579
DUSP5	-	0.0164912	0.99974	0.392434
RNF213	MF-ISG	0.0167273	0.99974	0.391806
SNX9	-	0.0210868	0.99974	0.390401
LOC100419583	-	0.00629898	0.830822	0.382129
STARD8	-	0.0254172	0.99974	0.377438
MAGED2	-	0.0268403	0.99974	0.37626
CETN3	-	0.0289929	0.99974	0.375225
RARRES3	-	0.024444	0.99974	0.372143
MOB3C	-	0.0130499	0.99974	0.371245
CHML	-	0.0121414	0.993649	0.369958
CASP8AP2	-	0.0268008	0.99974	0.36572
DIEXF	-	0.0143819	0.99974	0.364132
FAS	-	0.0298971	0.99974	0.364122
JAK2	MF-ISG	0.00692542	0.846962	0.363604
TUBG1	-	0.0180007	0.99974	0.363603
SEPT6	-	0.00417692	0.716086	0.362435
ZFP62	-	0.0118435	0.986646	0.3558
TIAM1	-	0.014776	0.99974	0.355557
WDFY4	-	0.0194809	0.99974	0.352084
C2CD2	-	0.0202874	0.99974	0.350241
SLC37A1	-	0.0144627	0.99974	0.348848
PTGIR	-	0.0174315	0.99974	0.344798
MOB1A	-	0.0214826	0.99974	0.344657
ZNF268	-	0.0179187	0.99974	0.341257
PARP12	MF-ISG	0.00143119	0.397098	0.341136
ADAMTSL4	-	0.00541965	0.810525	0.338735
SLC4A8	-	0.0213476	0.99974	0.337443
ITPR2	-	0.0030063	0.619871	0.337308
EFNB1	-	0.00842308	0.903109	0.337186
STOML1	MF-ISG	0.00609535	0.830822	0.323057
SLC1A5	-	0.0121573	0.993649	0.321301
IFT140	-	0.024763	0.99974	0.320265
STS	-	0.0165816	0.99974	0.320163
DAPP1	-	0.0097911	0.947068	0.316545
FMNL3	-	0.0148619	0.99974	0.313579
PIK3CG	-	0.0163499	0.99974	0.312345
GCH1	MF-ISG	0.0162452	0.99974	0.311668
BAHCC1	-	0.00593076	0.830822	0.308587
DHX58	MF-ISG	0.00251581	0.582976	0.305677
PNPLA4	-	0.0155757	0.99974	0.301395
RPS4X	-	0.00015818	0.0833884	0.299178
MED12	-	0.00651724	0.830822	0.298655
SLFN11	MF-ISG	0.0289664	0.99974	0.298149
TEFM	-	0.0281798	0.99974	0.297552
NCAPH2	-	0.0195289	0.99974	0.292401
DTX3L	MF-ISG	0.0266949	0.99974	0.291977
MYO18A	-	0.0209001	0.99974	0.291591
FAM110A	-	0.0255899	0.99974	0.288546
SP110	MF-ISG	0.013243	0.99974	0.285812
SCAF11	-	0.0144202	0.99974	0.285321
UBA1	-	4.53781e-05	0.0299028	0.284341
SLC2A6	-	0.00554066	0.815825	0.284312
C11orf54	-	0.0157471	0.99974	0.2842
NVL	-	0.0227205	0.99974	0.283087
HEATR6	-	0.0182308	0.99974	0.281878
GPR65	MF-ISG	0.0096883	0.947068	0.27914
ZNF33A	-	0.028486	0.99974	0.27567
LIG1	-	0.0234214	0.99974	0.269996
SURF6	-	0.0196775	0.99974	0.268969
DOCK8	-	0.0191904	0.99974	0.268783
BTN3A1	-	0.00345622	0.644967	0.268605
DHTKD1	-	0.0170768	0.99974	0.262942
LYST	-	0.0261299	0.99974	0.262019
ZNF346	-	0.00904842	0.921835	0.261827
SNX8	-	0.0204249	0.99974	0.254413
AMD1	-	0.0203086	0.99974	0.248992
GLCE	-	0.0265274	0.99974	0.248564
HADH	-	0.0272183	0.99974	0.246546
NOL8	-	0.0138167	0.99974	0.246486
PLEC	-	0.025086	0.99974	0.242984
HPS5	-	0.0246092	0.99974	0.240308
GTPBP2	-	0.00891332	0.921349	0.237226
MTMR1	-	0.015405	0.99974	0.235424
MAP3K11	-	0.0247405	0.99974	0.234085
C18orf8	-	0.0231029	0.99974	0.231279
ST3GAL5	-	0.0137957	0.99974	0.226382
NRROS	-	0.0263013	0.99974	0.220107
RPAP1	-	0.0252995	0.99974	0.218857
CXorf21	MF-ISG	0.0278062	0.99974	0.218095
PML	MF-ISG	0.0137637	0.99974	0.216886
COL4A3BP	-	0.0220822	0.99974	0.215918
KIAA0513	-	0.0254592	0.99974	0.209902
TTYH3	-	0.0207956	0.99974	0.208822
ZNF7	-	0.0235866	0.99974	0.206008
SYMPK	-	0.00393681	0.703521	0.205852
RNF31	MF-ISG	0.0118845	0.986646	0.192967
GNB4	MF-ISG	0.0175061	0.99974	0.190358
POLE	-	0.0228111	0.99974	0.188121
ZNF710	-	0.0226455	0.99974	0.17794
UBA7	MF-ISG	0.0291574	0.99974	0.173589
STX7	-	0.0147346	0.99974	0.169901
EP400	-	0.0178922	0.99974	0.161345
MTMR4	-	0.0256792	0.99974	0.159152
Male-biased (n=205, p < 0.03)
RPS4Y1	-	1.6653e-102	3.51161e-98	-14.0243
KDM5D	-	1.16804e-81	6.15764e-78	-12.5121
EIF1AY	-	2.70844e-65	1.14226e-61	-11.2141
UTY	-	6.28386e-63	2.20846e-59	-11.0179
TXLNGY	-	2.62491e-60	7.90735e-57	-10.8327
DDX3Y	-	7.46488e-89	5.24706e-85	-9.9432
USP9Y	-	6.45128e-42	1.51153e-38	-9.13975
ZFY	-	1.16742e-41	2.46174e-38	-8.98557
PRKY	MF-ISG	4.34718e-97	4.58345e-93	-8.62932
TTTY15	-	1.16101e-35	2.22566e-32	-8.2937
LINC00278	-	8.69871e-21	1.411e-17	-6.78419
TTTY14	-	4.10038e-19	6.17605e-16	-6.52961
RNU2-1	-	0.00114842	0.357932	-4.84969
RPS4Y2	-	8.30014e-07	0.000729271	-4.78425
TTTY10	-	1.90184e-05	0.0148534	-4.24311
TMSB4Y	-	3.75126e-29	6.59191e-26	-4.03168
PAX5	-	0.00034134	0.154364	-3.90601
TSHR	-	0.00222061	0.532114	-3.74305
NLRP4	-	0.0192283	0.99974	-3.43286
BCORP1	-	0.024181	0.99974	-3.30061
NUAK1	-	0.0134049	0.99974	-3.27686
LOC101926892	-	0.000395092	0.160218	-2.95841
CTNNA3	-	0.014474	0.99974	-2.94566
HORMAD2-AS1	-	0.0168828	0.99974	-2.91865
HIST1H3B	-	0.00983582	0.947068	-2.85366
FAM177B	-	0.0163523	0.99974	-2.6513
MTRNR2L1	-	0.0167534	0.99974	-2.44173
NUDT11	-	0.0143751	0.99974	-2.44142
TUBB3	-	0.0270611	0.99974	-2.42307
LINC01545	-	0.0297427	0.99974	-2.40233
PLEKHG1	-	0.0127883	0.99974	-2.32883
KRBOX1	-	0.0194681	0.99974	-2.23781
HOXA3	-	0.00867901	0.911776	-2.15199
TMEM136	-	0.016618	0.99974	-2.13567
PDZK1	-	0.0175604	0.99974	-1.97008
APITD1	-	0.00738743	0.858167	-1.90123
RGMA	-	0.000379634	0.156968	-1.83842
KIR3DL2	-	0.029892	0.99974	-1.76036
NKILA	-	0.0253862	0.99974	-1.7482
CACNG8	-	0.0234741	0.99974	-1.59983
AKR7A2P1	-	0.00713926	0.855373	-1.58929
TRPV6	-	0.000352526	0.154364	-1.53088
AGAP7P	-	0.00488359	0.759938	-1.50637
LRRC26	-	0.027617	0.99974	-1.49129
RASA4	MF-ISG	0.00436679	0.718471	-1.47196
FZD7	-	0.00790703	0.877555	-1.4227
SNORD23	-	0.0173754	0.99974	-1.327
LOC100233156	-	0.011813	0.986646	-1.32067
FAM21EP	-	0.00624811	0.830822	-1.28361
FRMD6	-	0.029199	0.99974	-1.27823
CHN1	-	0.0176465	0.99974	-1.27452
PAX8	-	0.0219396	0.99974	-1.18031
RFPL2	-	0.0179285	0.99974	-1.15545
EPHA1-AS1	-	0.023583	0.99974	-1.14064
MGAM	-	0.000794858	0.288986	-1.13141
SAPCD2	-	0.0230439	0.99974	-1.11491
FRG1JP	-	0.00117121	0.357932	-1.1046
GFAP	-	0.0268636	0.99974	-1.07529
PLCH2	-	0.0040672	0.714709	-1.04132
SERPINB2	-	1.27827e-05	0.0103672	-1.00718
BEX1	-	0.0219024	0.99974	-0.988466
ACKR3	-	0.00513148	0.778472	-0.982346
CD79A	-	0.00966035	0.947068	-0.956998
PMEPA1	MF-ISG	0.0182354	0.99974	-0.928352
FRG1CP	-	0.00668931	0.834659	-0.896304
LOC728024	-	0.0289576	0.99974	-0.891401
FAM90A1	-	0.0296146	0.99974	-0.86802
THBS1	-	0.021692	0.99974	-0.858057
SPNS2	-	0.0194578	0.99974	-0.853556
PDZD3	-	0.0175621	0.99974	-0.836917
SULT1A2	-	0.0221106	0.99974	-0.833649
GPX3	-	0.0101143	0.949648	-0.807764
SPR	-	0.000441696	0.172482	-0.783588
DLG5	-	0.00261703	0.583226	-0.780708
RXFP2	-	0.00294095	0.614019	-0.777874
RAB20	-	0.00217151	0.532114	-0.722818
KRT23	-	0.0105529	0.952336	-0.69945
SKOR1	-	0.0286841	0.99974	-0.698623
ABHD17C	-	0.00973127	0.947068	-0.692802
ARL4C	-	0.00662299	0.834659	-0.685472
DLGAP3	-	0.0117538	0.986646	-0.683143
LOC101928673	-	0.00441469	0.718471	-0.671506
BNIP3	-	2.29613e-05	0.017172	-0.666372
ABCA5	-	0.0100155	0.949648	-0.661198
IRS2	-	0.00320468	0.621289	-0.639995
PER1	-	0.0161095	0.99974	-0.624412
ZNF823	-	0.0127833	0.99974	-0.619902
LOC100506124	-	0.0218133	0.99974	-0.618631
LOC100128361	-	0.0272076	0.99974	-0.61412
PNOC	-	0.0230778	0.99974	-0.588919
RNASE4	-	0.0265288	0.99974	-0.584638
GGH	-	0.00403034	0.714183	-0.577642
TMIGD3	-	0.0105557	0.952336	-0.575889
SAP30	MF-ISG	0.00232493	0.544731	-0.570698
DDIT4	-	0.00270996	0.583226	-0.569985
NUTM2B-AS1	-	0.00924309	0.925692	-0.564532
PSTK	-	0.0165201	0.99974	-0.542684
CXCR4	-	0.0241388	0.99974	-0.54147
CLEC5A	-	0.0167278	0.99974	-0.533772
NAT14	-	0.0159975	0.99974	-0.510662
BASP1	-	0.0152896	0.99974	-0.507032
EBPL	-	5.12052e-05	0.0327201	-0.503902
RASL11A	-	0.027961	0.99974	-0.498453
GRHPR	-	0.000944276	0.328356	-0.488233
GCHFR	-	0.00422386	0.716211	-0.484712
ADAM19	-	0.00335324	0.631338	-0.481912
KRT10	-	0.00648768	0.830822	-0.477612
SHMT1	-	0.015208	0.99974	-0.476611
MCEMP1	-	0.0187536	0.99974	-0.465948
LOC101243545	-	0.0150468	0.99974	-0.462847
XRCC6BP1	-	0.0179311	0.99974	-0.453983
ICA1	-	0.0239899	0.99974	-0.451012
ZNF155	-	0.0200819	0.99974	-0.450507
AKTIP	-	0.0194274	0.99974	-0.44884
MAP2K6	-	0.0140637	0.99974	-0.447659
JDP2	-	0.000267456	0.134282	-0.442137
GPR160	-	0.0122199	0.994905	-0.441323
C5AR1	-	0.00228771	0.542034	-0.429614
PRKAG2-AS1	-	0.0129013	0.99974	-0.404341
PHYH	MF-ISG	0.00682565	0.841711	-0.39267
HDAC11	-	0.0267879	0.99974	-0.39027
SPATA7	-	0.0150198	0.99974	-0.385201
SMDT1	-	0.0111516	0.959815	-0.378728
SLC36A4	-	0.00600719	0.830822	-0.375564
HYLS1	-	0.0190017	0.99974	-0.367687
WDYHV1	-	0.0246934	0.99974	-0.364692
CD99	-	0.0238173	0.99974	-0.362835
UBTD1	-	0.0104021	0.949648	-0.360497
ST7L	-	0.00511243	0.778472	-0.345473
GDPD3	-	0.00727738	0.857308	-0.342467
EPHX1	-	0.00784512	0.877555	-0.339746
P2RY8	-	9.7897e-05	0.0543251	-0.338844
GMDS	-	0.00638781	0.830822	-0.337114
HDHD3	-	0.0290426	0.99974	-0.33549
FRA10AC1	-	0.00698873	0.846962	-0.329501
NSA2	-	0.00327014	0.626885	-0.325971
TP53I3	-	0.0135701	0.99974	-0.324699
CXCL16	-	0.00429585	0.718471	-0.324473
FRG1HP	-	0.020933	0.99974	-0.322804
MARCH9	-	0.015454	0.99974	-0.318683
TARSL2	-	0.0190184	0.99974	-0.313478
EBP	-	0.00923503	0.925692	-0.311118
EXOSC6	-	0.0287876	0.99974	-0.311064
CPNE2	-	0.00351304	0.649821	-0.31078
STK19	-	0.00438184	0.718471	-0.308331
SAMD1	-	0.0221057	0.99974	-0.307809
RNF215	-	0.0123815	0.99974	-0.306599
FAM21A	-	0.0160085	0.99974	-0.302578
MTX2	-	0.0257068	0.99974	-0.299313
SESN2	-	0.0247785	0.99974	-0.293263
SDCCAG8	-	0.0155399	0.99974	-0.292065
FDX1	-	0.0155673	0.99974	-0.28903
MID1IP1	-	0.0190858	0.99974	-0.288882
ECI2	-	0.00256923	0.583226	-0.288738
ZNF629	-	0.00302778	0.619871	-0.279918
CDK2	-	0.0182487	0.99974	-0.279595
LILRA6	-	0.0110265	0.959815	-0.278088
LYRM4	-	0.00630442	0.830822	-0.274069
MAP3K13	-	0.0180531	0.99974	-0.273315
TBC1D2	-	0.0221821	0.99974	-0.272943
ZNF579	-	0.0289241	0.99974	-0.27233
TSPAN3	-	0.008425	0.903109	-0.271041
BNIP1	-	0.0253644	0.99974	-0.267931
RNGTT	-	0.029763	0.99974	-0.266
E2F6	-	0.00816559	0.892975	-0.264077
SETD8	-	0.0218201	0.99974	-0.262226
RPL21	-	0.0247076	0.99974	-0.260349
MRPS9	-	0.00451802	0.718471	-0.256062
MRPL34	-	0.012445	0.99974	-0.255154
ICT1	-	0.00804098	0.887749	-0.251333
MVK	-	0.0217468	0.99974	-0.248892
ADI1	-	0.0141841	0.99974	-0.248183
OSGIN2	-	0.0241586	0.99974	-0.245352
ZBED1	-	0.0115058	0.98228	-0.244371
ABL2	-	0.025352	0.99974	-0.240618
MRPL45	-	0.0102042	0.949648	-0.237481
RSL24D1	-	0.0215172	0.99974	-0.23715
HENMT1	-	0.0157684	0.99974	-0.23624
RPL23	-	0.00909289	0.921835	-0.234597
TUFM	-	0.0196624	0.99974	-0.233388
ABCD4	-	0.0141898	0.99974	-0.230896
RPS18	-	0.0154897	0.99974	-0.229894
RPS3A	-	0.0219162	0.99974	-0.229453
ZNF581	-	0.0215972	0.99974	-0.223896
COX7A2L	-	0.0224338	0.99974	-0.223202
SCPEP1	-	0.0209595	0.99974	-0.220781
THEMIS2	-	0.0266626	0.99974	-0.217321
EIF3L	-	0.0196833	0.99974	-0.216423
RPS29	-	0.00982709	0.947068	-0.215518
MEGF9	-	0.0286017	0.99974	-0.213765
THAP4	-	0.0192796	0.99974	-0.212663
CCDC25	MF-ISG	0.0111146	0.959815	-0.211645
MYDGF	-	0.0228658	0.99974	-0.203942
DLG4	-	0.0140291	0.99974	-0.193124
LSM10	-	0.0206729	0.99974	-0.192832
CWF19L1	-	0.00744746	0.858167	-0.192618
COX5A	-	0.00775701	0.877555	-0.19049
RPAIN	-	0.0215473	0.99974	-0.19017
ANAPC16	-	0.00474981	0.747457	-0.181637
RNF214	-	0.014734	0.99974	-0.179226
EMC10	-	0.0213411	0.99974	-0.159392
ZFPL1	-	0.0263765	0.99974	-0.157644
KCNAB2	-	0.0229563	0.99974	-0.156206
ZNF652	-	0.03	0.99974	-0.149676
C1orf43	-	0.0197095	0.99974	-0.133167
* X- or Y-linked genes
