# Supplementary material for: Sexual dimorphism of monocyte transcriptome in individuals with chronic low-grade inflammation
Source: Biol Sex Differ. 2021 Jul 28;12:43. doi: 10.1186/s13293-021-00387-y (PMC8320037; doi:10.1186/s13293-021-00387-y)
Supplement: Supplementary file 3 — Additional file 3: Supplementary Table S3. mRNA expression and secretion of inflammatory cytokine/chemokines in peripheral blood monocytes with and without LPS stimulation. [file 13293_2021_387_MOESM3_ESM.xlsx]

## Sheet: Sheet1
Supplemental Table S3 - mRNA expression and secretion of inflammatory cytokine/chemokines in peripheral blood monocytes with and without LPS stimulation1,2
Variables	Men (n=9)	Women (n=10)	p value
mRNA expression
Unstimulated (relative expression compared to men)
TNFA	1 ± 0.47	1.33 ± 0.45	0.42
IL6	1 ± 0.93	1.75 ± 2.53	0.17
MCP1	1 + 0.95	1.20 ± 0.99	0.29
Stimulated (relative expression compared to men)
TNFA	1 ± 0.59	1.35 ± 0.86	0.47
IL6	1 ± 0.46	1.17 ± 0.71	0.35
MCP1	1 ± 0.79	1.34 ± 1.06	0.52
Ratios between stimulated and unstimulated monocytes
TNFA	33 ± 19	36 ± 18	0.82
IL6	1385 ± 2062	1259 ± 1246	0.26
MCP1	57 ± 55	50 ± 70	0.62
Secretion
Unstimulated (pg/mL)
TNF-a	13 ± 15	15 ± 9	0.87
IL-6	13 ± 8	13 ± 8	0.43
MCP-1	13 ± 12	11 ± 29	> 0.99
Stimulated (pg/mL)
TNF-a	3773 ± 558	4021 ± 2820	0.39
IL-6	9885 ± 5744	9103 ± 7665	0.59
MCP-1	2334 ± 1460	3246 ± 2541	0.68
Ratios between stimulated and unstimulated monocytes
TNF-a	223 ± 380	326 ± 167	0.9
IL-6	892 ± 506	1126 ± 942	0.47
MCP-1	247 ± 274	200 ± 209	0.78
1Values are medians ± interquartile ranges.
2Log-transformed data were used due to skewed distribution of values.
